# Supplementary material for: Saponin Improves Recovery of Bacteria from Orthopaedic Implants for Enhanced Diagnosis Ex Vivo
Source: Microorganisms. 2025 Apr 7;13(4):836. doi: 10.3390/microorganisms13040836 (PMC12029792; doi:10.3390/microorganisms13040836)
Supplement: Supplementary file 1 [file microorganisms-13-00836-s001.zip]

Archive with 4 entries (4 files):
- Suppl Fig 1.tif
- Suppl Fig 2.TIF
- Suppl Fig 3.TIF
- Suppl Fig 4.TIF
